# Supplementary material for: Interactions between Cellulose and (1,3;1,4)-β-glucans and Arabinoxylans in the Regenerating Wall of Suspension Culture Cells of the Ryegrass Lolium multiflorum
Source: Cells. 2021 Jan 11;10(1):127. doi: 10.3390/cells10010127 (PMC7828102; doi:10.3390/cells10010127)
Supplement: Supplementary file 1 [file cells-10-00127-s001.zip]

Archive with 3 entries (3 files):
- Cells_Supplementary/SuppFigure_01_LoliumShape.pdf
- Cells_Supplementary/SuppFigure_02_CWDigestionb.pdf
- Cells_Supplementary/SuppFigure_03_FerulicAcidc.pdf
